# Supplementary material for: Assessing the Plastisphere from Floating Plastics in the Northwestern Mediterranean Sea, with Emphasis on Viruses
Source: Microorganisms. 2024 Feb 22;12(3):444. doi: 10.3390/microorganisms12030444 (PMC10972446; doi:10.3390/microorganisms12030444)
Supplement: Supplementary file 1 [file microorganisms-12-00444-s001.zip]

Archive with 1 entries (1 files):
- microorganisms-2835491-supplementary.pdf
